# Supplementary material for: Xeno-free induced pluripotent stem cell-derived neural progenitor cells for in vivo applications
Source: J Transl Med. 2022 Sep 16;20:421. doi: 10.1186/s12967-022-03610-5 (PMC9482172; doi:10.1186/s12967-022-03610-5)
Supplement: Supplementary file 9 — Additional file 9: Table S2. qPCR primer list. [file 12967_2022_3610_MOESM9_ESM.xlsx]

## Sheet: Primer list
qPCR primer NPCs
PAX6_fwd	GTGTCCAACGGATGTGTGAG
PAX6_rev	CTAGCCAGGTTGCGAAGAAC
OCT4_fwd	ACATCAAAGCTCTGCAGAAAGAACT
0CT4_rev	CTGAATACCTTCCCAAATAGAACCC
NANOG_fwd	CAGAAGGCCTCAGCACCTAC
NANOG_rev	GGCCTGATTGTTCCAGGATT
SOX1_fwd	CACAACTCGGAGATCAGCAA
SOX1_rev	CCTTCTTGAGCAGCGTCTTG
CXCR4_fwd	CCCTCCTGCTGACTATTCCC
CXCR4_rev	TAAGGCCAACCATGATGTGC
NESTIN_fwd	GCGTTGGAACAGAGGTTGGA
NESTIN_rev	TGGGAGCAAAGATCCAAGAC
GAPDH_fwd	ACCACAGTCCATGCCATCAC
GAPDH_rev	TCCACCCTGTTGCTGTA
MSI1_fwd	GATGGCTCCCCCTCCAGGTT
MSI1_rev	CATTGGTGAAGGCTGTGGCA
HAND1_fwd	AATCCTCTTCTCGACTGGGC
HAND1_rev	TGAACTCAAGAAGGCGGATG
FOXA2_fwd	GGAGCAGCTACTATGCAGAGC
FOXA2_rev	CGTGTTCATGCCGTTCATCC
qPCR primer neuronal differentiation
OLIG2_fwd 3	TCGCATCCAGATTTTCGGGT
OLIG2_rev3	ATGGCCCCAGGGGAAGATAG
vGLUT1_fwd	TCA ATA ACA GCA CGA CCC AC
vGLUT1_rev	TCC TGG AAT CTG AGT GAC AAT G
vGAT_fwd 3	CGGAGAGCAAGCGGAGATAG
vGAT_ev 3	GGACAGCGGAAAGGACAGAA
FOXG1_fwd	CCT GCC CTG TGA GTC TTT AAG
FOXG1_rev	GTT CAC TTA CAG TCT GGT CCC
APOE_fwd	GAG CAG GCC CAG CAG ATA C
APOE_rev	GTG CAT GTC TTC CAC CAG GG
S100B_fwd	TGT AGA CCC TAA CCC GGA GG
S100B_rev	TGC ATG GAT GAG GAA CGC AT
Fwd_Vimentin	TGG ACC AGC TAA CCA ACG AC
Rev_Vimentin	GCC AGA GAC GCA TTG TCA AC
Fwd_GFAP	GTC CCC CAC CTA GTT TGC AG
Rev_GFAP	TAG TCG TTG GCT TCG TGC TT
Brn2 fwd 2	ATAGACAAGATCGCAGCGCA
Brn2 rev 2	TGTGGTGGAGTGTCCCTACT
beta3 tubulin fwd	GGC CAA GGG TCA CTA CAC G
beta3 tubulin rev	GCA GTC GCA GTT TTC ACA CTC
MAP2 fwd	CTC AGC ACC GCT AAC AGA GG
map2 rev	CAT TGG CGC TTC GGA CAA G
